# Supplementary material for: The Chromatin Remodeler Chd8 Regulates Hematopoietic Stem and Progenitor Cell Survival and Differentiation During Zebrafish Embryogenesis
Source: Int J Mol Sci. 2025 Nov 6;26(21):10805. doi: 10.3390/ijms262110805 (PMC12609008; doi:10.3390/ijms262110805)
Supplement: Supplementary file 1 [file ijms-26-10805-s001.zip]

Archive with 1 entries (1 files):
- ijms-3944806-supplementary.pdf
